# Supplementary material for: Eggs of the copepod Acartia tonsa Dana require hypoxic conditions to tolerate prolonged embryonic development arrest
Source: BMC Ecol. 2019 Jan 15;19:1. doi: 10.1186/s12898-018-0217-5 (PMC6332675; doi:10.1186/s12898-018-0217-5)
Supplement: Supplementary file 1 — Additional file 1. Raw data and calculations for all experiments as well as an overview of experiments in this study. [file 12898_2018_217_MOESM1_ESM.xlsx]

## Sheet: article info
Eggs of the copepod Acartia tonsa Dana require hypoxic conditions to tolerate prolonged embryonic development arrest.
Tue Sparholt Jørgensen, Per Meyer Jepsen, Haidi Cecilie Petersen, Dennis Steven Friis, Benni Winding Hansen
Here, an overview of the experiments can be found along with raw rata and calculations from hatching experiments, pH experiment, and the diffusion experiment.
Each tab represent data from one experiment with the raw data first followed by calculations below
Experiment number	Purpose
1	Oxygen permeability of eppendorf tubes and gas tight glass vials
2	Effect of egg concentration on pH of surrounding environment
3-5	Egg long term survival in oxic and anoxic conditions

## Sheet: Experiment overview
experiment number old	Experiment number	setup date	replicates	total samples	eggs pr replicat (st.dev.)	Container type	Egg concentration (number/ml)	timepoints (days)	measurements	Animal quantification method'	data used in fig
1	1	2017-06-07	5-20	72	0	gas tight 3ml glass vials and 0.2ml polypropylene PCR tubes	-	5 (0,1,2,5,12)	O2	-	1a
3	2	24/05/2016-26/05/2016	2-3	21	1,000-361,000	gas tight 3ml glass vials	333-120,000	1 (50)	eggs , nauplii, pH	coulter counter+stereo microscope	1b, 1c
4	3	2016-03-07	9-10	79	157 (20.8)	gas tight 3ml glass vials	52.3333	8 (0,3,6,14,28,56,112,281)	eggs and nauplii, O2, pH	stereo microscope	2a, 2b
5	4	2016-04-08	10	80	215(19.4)	gas tight 3ml glass vials	71.6667	8 (0,3,6,14,28,56,122,249)	eggs and nauplii, O2, pH	stereo microscope	2a, 2b
6	5	2015-05-26	6-8	30	35(8.1)	0.2ml polypropylene PCR tubes	150	4 (0,35,90,180)	eggs and nauplii	stereo microscope	2a, 2b

## Sheet: Exp. 1
Raw data
0.2ml tube					3ml glass vial
time point (h)	measurement	% oxygen saturation	mgO2/L		time point (h)	measurement	% oxygen saturation	mgO2/L
T0	31	5.4725	0.394786		T0	67	22.1595	1.59859
T0	31	5.4725	0.394786		T0	65	21.0785	1.5206
T0	45	12.4375	0.897241		T0	65	21.0785	1.5206
T0	41	10.4475	0.753683		T0	62	19.457	1.40363
T0	30	4.975	0.358897		T0	70	23.781	1.71556
			0
T19	49	21.8899	1.57914		T19	57	26.1295	1.88498
T19	215	104.475	7.53682		T19	57	26.1295	1.88498
T19	210	101.987	7.35737		T19	66	30.652	2.21124
T19	213	103.48	7.46504		T19	61	28.1395	2.02998
T19	147	70.6449	5.09632		T19	66	30.652	2.21124
T19	220	106.962	7.71627
T19	136	65.1724	4.70154		T43	52	15.1128	1.09024
T19	210	101.987	7.35737		T43	64	22.0896	1.59354
T19	140	67.1624	4.8451		T43	58	18.6012	1.34189
T19	240	116.912	8.43406		T43	55	16.857	1.21606
T19	153	73.6299	5.31166		T43	61	20.3454	1.46772
T19	138	66.1674	4.77332		T43	56	17.4384	1.25801
T19	175	84.5749	6.10123
T19	175	84.5749	6.10123		T114	64	22.0896	1.55732
T19	225	109.45	7.89572		T114	62	20.9268	1.47534
T19	133	63.6799	4.59387		T114	65	22.671	1.59831
T19	205	99.4999	7.17792		T114	56	17.4384	1.22941
T19	170	82.0874	5.92179		T114	62	20.9268	1.47534
T19	205	99.4999	7.17792		T114
T19	165	79.5999	5.74234
					T283	64	23.6564	1.65358
T43	220	104.159	7.51403		T283	62	22.5812	1.57843
T43	190	88.535	6.38691		T283	61	22.0436	1.54085
T43	205	96.347	6.95047		T283	63	23.1188	1.616
T43	155	70.307	5.07195		T283	62	22.5812	1.57843
T43	250	119.783	8.64115		T283	56	19.3556	1.35296
T43	247	118.221	8.52843
T43	226	107.284	7.73945
T43	290	140.615	10.144
T43	192	89.5766	6.46206
T43	233	110.929	8.00245
T43	215	101.555	7.32618
T43	245	117.179	8.45329
T43	243	116.137	8.37815
T114	240	118.194	8.33268
T114	260	128.296	9.04487
T114	246	121.225	8.54633
T114	274	135.367	9.5434
T114	313	155.066	10.9322
T114	307	152.036	10.7185
T114	285	140.923	9.93511
Calculations
Calibration			2017-06-07 15:30:00		2017-06-08 10:30:00	2017-06-09 10:30:00	2017-06-12 09:00:00	2017-06-19 10:30:00
		% oxygen saturation	T0		T19	T43	T114	T283		T0	T19	T43	T114
	0.2ml PCR tube	0	20		5	20	6			0.4975x-9.950	0.4975x-2.488	0.5208x-10.42	0.5051x-3.030
		100	221		206	212	204
	3ml Glass vial	0	26		5	26	20	21		0.5405x-14.05	0.5025x-2.513	0.5814x-15.12	0.5376x-10.75	0.521x-10.94
		100	211		204	198	206	213
	temperature (oC)		23		23	23	24	24.5
Oxygen solubility	https://water.usgs.gov/cgi-bin/dotables	mg/L	7.17		7.17	7.17	7.05	6.99
Means
				standard deviation
timepoint (h)	timepoint (d)	3ml vial	0.2ml PCR tube	3ml		0.2ml
0	0	1.5518	0.559879	0.115009		0.248132
19	0.791667	2.04448	6.1443	0.163328		1.62941
43	1.79167	1.32791	7.66142	0.181211		1.27624
114	4.75	1.46714	9.57901	0.143167		1.01347
283	11.7917	1.55337		0.105398

## Sheet: Exp. 2
Raw data
sample#	description	date	time (days)	eggs ml-1	pH at exp. start	pH after 50 days of storage	replicate 1 nauplia	replicate 1 unhatched eggs	replicate 2 nauplia	replicate 2 unhatched eggs	replicate 3 nauplia	replicate 3 unhatched eggs
1	seawater	2016-05-24	50	0	8.12	7.88
2	1000A	2016-05-24	50	333.333	7.99	7.55
3	1000B	2016-05-24	50	333.333	8.11	7.48	127	18	112	16	94	13
4	10000a	2016-05-24	50	3333.33	8.09	7.02
5	10000b	2016-05-24	50	3333.33	8.06	6.96
6	50000	2016-05-24	50	16666.7	8	6.33	171	22	182	25	155	17
7	100000	2016-05-24	50	33333.3	7.69	6.03	168	31	192	42	150	35
8	seawater	2016-05-25	50	0		8.12
9	1000a	2016-05-25	50	333.333		7.55
10	1000b	2016-05-25	50	333.333		7.6	113	40	81	31	56	18
11	10000a	2016-05-25	50	3333.33		7.13	142	20	135	19	116	13
12	10000b	2016-05-25	50	3333.33		7.09
13	100000a	2016-05-25	50	33333.3		6.17
14	100000b	2016-05-25	50	33333.3		6.2	181	24	181	22	169	17
15	100000c	2016-05-25	50	33333.3		6.27	154	18	141	15	157	18
16	seawater	2016-05-26	50	0		7.89
17	1000	2016-05-26	50	333.333		7.59
18	10000	2016-05-26	50	3333.33		7.16
19	100000	2016-05-26	50	33333.3		6.32	155	17	148	18	136	15
20	361000	2016-05-26	50	120333		5.92	81	64	69	57
21	361000	2016-05-26	50	120333		6.01	85	28	92	26	81	20
Calculations
	mean pH seawater				8.00857	7.96333
	stdev pH seawater				0.14938	0.135769
sample#	replicate 1 hatching success	replicate 2 hatching success	replicate 3 hatching success	mean hatching success	std hatching success
1
2
3	0.875862	0.875	0.878505	0.876456	0.00182616
4
5
6	0.88601	0.879227	0.901163	0.8888	0.0112308
7	0.844221	0.820513	0.810811	0.825182	0.0171875
8
9
10	0.738562	0.723214	0.756757	0.739511	0.0167914
11	0.876543	0.876623	0.899225	0.88413	0.0130721
12
13
14	0.882927	0.891626	0.908602	0.894385	0.0130582
15	0.895349	0.903846	0.897143	0.898779	0.00447878
16
17
18
19	0.901163	0.891566	0.900662	0.897797	0.00540186
20	0.558621	0.547619		0.55312	0.00777934
21	0.752212	0.779661	0.80198	0.777951	0.0249279

## Sheet: Exp. 3
Raw data
time(days)	0		3		6		14		28		56		112		281
	hatched	unhatched	hatched	unhatched	hatched	unhatched	hatched	unhatched	hatched	unhatched	hatched	unhatched	hatched	unhatched	hatched	unhatched
replicate 1	156	26	145	28	125	24	134	31	116	17	166	19	113	17	2	169
replicate 2	160	16	117	30	149	28	130	16	135	29	142	14	139	30	2	124
replicate 3	104	28	127	19	133	25	156	34	127	17	91	16	151	38	4	131
replicate 4	140	33	128	24	125	31	125	21	146	19	135	12	116	22	7	168
replicate 5	110	23	122	19	127	23	130	24	98	16	161	14	137	38	6	130
replicate 6	120	36	122	23	144	23	132	24	156	25	138	8	106	27	0	147
replicate 7	128	24	145	17	140	22	139	35	outlier, 2x numbers (290) maybe caused by adding embryos twice	37	156	15	118	29	2	140
replicate 8	123	14	141	28	149	21	119	25	146	21	132	14	129	21	1	133
replicate 9	156	29	121	31	121	30	132	33	149	30	135	16	93	29	5	140
replicate 10	120	22	103	17	116	21	141	22	154	19	122	15	125	43	2	135
Calculations
Average embryos at T0	156.8
standard deviation	20.7568
Survival	Embryo survival		Embryo survival		Embryo survival		Embryo survival		Embryo survival		Embryo survival		Embryo survival		Embryo survival
time(days)	0		3		6		14		28		56		112		281
replicate 1	0.994898	0.165816	0.924745	0.178571	0.797194	0.153061	0.854592	0.197704	0.739796	0.108418	1.05867	0.121173	0.720663	0.108418	0.0127551
replicate 2	1.02041	0.102041	0.746173	0.191327	0.950255	0.178571	0.829082	0.102041	0.860969	0.184949	0.905612	0.0892857	0.88648	0.191327	0.0127551
replicate 3	0.663265	0.178571	0.809949	0.121173	0.848214	0.159439	0.994898	0.216837	0.809949	0.108418	0.580357	0.102041	0.96301	0.242347	0.0255102
replicate 4	0.892857	0.210459	0.816327	0.153061	0.797194	0.197704	0.797194	0.133929	0.931122	0.121173	0.860969	0.0765306	0.739796	0.140306	0.0446429
replicate 5	0.701531	0.146684	0.778061	0.121173	0.809949	0.146684	0.829082	0.153061	0.625	0.102041	1.02679	0.0892857	0.873724	0.242347	0.0382653
replicate 6	0.765306	0.229592	0.778061	0.146684	0.918367	0.146684	0.841837	0.153061	0.994898	0.159439	0.880102	0.0510204	0.67602	0.172194	0
replicate 7	0.816327	0.153061	0.924745	0.108418	0.892857	0.140306	0.88648	0.223214		0.235969	0.994898	0.0956633	0.752551	0.184949	0.0127551
replicate 8	0.784439	0.0892857	0.899235	0.178571	0.950255	0.133929	0.758929	0.159439	0.931122	0.133929	0.841837	0.0892857	0.822704	0.133929	0.00637755
replicate 9	0.994898	0.184949	0.771684	0.197704	0.771684	0.191327	0.841837	0.210459	0.950255	0.191327	0.860969	0.102041	0.593112	0.184949	0.0318878
replicate 10	0.765306	0.140306	0.656888	0.108418	0.739796	0.133929	0.899235	0.140306	0.982143	0.121173	0.778061	0.0956633	0.797194	0.274235	0.0127551
mean	0.839923		0.810587		0.847577		0.853316		0.869473		0.878827		0.782526		0.0197704
stdev	0.128471		0.0852172		0.076024		0.0639029		0.123871		0.137304		0.109189		0.0145586
Sample size	10		10		10		10		9		10		10		10
CL	1.95		1.95		1.95		1.95		1.95		1.95		1.95		1.95
95%CL	0.0792207		0.0525487		0.0468798		0.0394054		0.080516		0.0846679		0.0673307		0.00897746
Embryo loss	embryo loss (%)		embryo loss (%)		embryo loss (%)		embryo loss (%)		embryo loss (%)		embryo loss (%)		embryo loss (%)		embryo loss (%)
time(days)	0		3		6		14		28		56		112		281
replicate 1	-0.160714		-0.103316		0.0497449		-0.0522959		0.151786		-0.179847		0.170918		-0.0905612
replicate 2	-0.122449		0.0625		-0.128827		0.0688776		-0.0459184		0.00510204		-0.0778061		0.196429
replicate 3	0.158163		0.0688776		-0.00765306		-0.211735		0.0816327		0.317602		-0.205357		0.139031
replicate 4	-0.103316		0.0306122		0.00510204		0.0688776		-0.0522959		0.0625		0.119898		-0.116071
replicate 5	0.151786		0.100765		0.0433673		0.0178571		0.272959		-0.116071		-0.116071		0.132653
replicate 6	0.00510204		0.0752551		-0.065051		0.00510204		-0.154337		0.0688776		0.151786		0.0625
replicate 7	0.0306122		-0.0331633		-0.0331633		-0.109694				-0.0905612		0.0625		0.0943878
replicate 8	0.126276		-0.0778061		-0.0841837		0.0816327		-0.065051		0.0688776		0.0433673		0.145408
replicate 9	-0.179847		0.0306122		0.0369898		-0.0522959		-0.141582		0.0369898		0.221939		0.0752551
replicate 10	0.0943878		0.234694		0.126276		-0.0395408		-0.103316		0.126276		-0.0714286		0.126276
mean	7.35523e-17		0.0389031		-0.0057398		-0.0223214		-0.00623583		0.0299745		0.0299745		0.0765306
stdev	0.132378		0.096676		0.0748619		0.0915375		0.144687		0.140095		0.14122		0.102297
95%CL	0.0816298		0.0596147		0.0461632		0.0564461		0.0892202		0.0863888		0.0870822		0.0630811

## Sheet: Exp. 4
Raw data
time(days)	0		3		7		14		28		56		122		249
	hatched	unhatched	hatched	unhatched	hatched	unhatched	hatched	unhatched	hatched	unhatched	hatched	unhatched	hatched	unhatched	hatched	unhatched
replicate 1	190	26	157	40	174	63	154	46	163	49	153	21	166	37	51	125
replicate 2	151	26	178	28	137	40	152	28	167	34	188	17	126	44	105	69
replicate 3	172	30	185	37	154	47	140	30	151	37	193	38	176	24	68	116
replicate 4	157	34	171	19	172	33	187	44	170	36	188	25	177	31	105	94
replicate 5	193	34	194	36	166	40	128	52	148	35	187	19	158	30	87	123
replicate 6	188	35	199	39	174	49	155	42	136	76	180	23	188	33	69	120
replicate 7	208	29	163	61	160	52	159	28	175	35	176	23	191	19	120	98
replicate 8	200	29	163	53	173	33	174	33	176	27	211	23	152	29	58	109
replicate 9	195	20	159	32	215	37	161	34	183	45	200	23	143	40	47	182
replicate 10	199	34	193	27	159	41	131	51	193	40	179	24	169	24	41	137
Calculations
Average embryos at T0	215
standard deviation	19.4422
Survival	Embryo survival		Embryo survival		Embryo survival		Embryo survival		Embryo survival		Embryo survival		Embryo survival		Embryo survival
time(days)	0		3		6		14		28		56		122		249
replicate 1	0.883721		0.730233		0.809302		0.716279		0.75814		0.711628		0.772093		0.237209
replicate 2	0.702326		0.827907		0.637209		0.706977		0.776744		0.874419		0.586047		0.488372
replicate 3	0.8		0.860465		0.716279		0.651163		0.702326		0.897674		0.818605		0.316279
replicate 4	0.730233		0.795349		0.8		0.869767		0.790698		0.874419		0.823256		0.488372
replicate 5	0.897674		0.902326		0.772093		0.595349		0.688372		0.869767		0.734884		0.404651
replicate 6	0.874419		0.925581		0.809302		0.72093		0.632558		0.837209		0.874419		0.32093
replicate 7	0.967442		0.75814		0.744186		0.739535		0.813953		0.818605		0.888372		0.55814
replicate 8	0.930233		0.75814		0.804651		0.809302		0.818605		0.981395		0.706977		0.269767
replicate 9	0.906977		0.739535		1		0.748837		0.851163		0.930233		0.665116		0.218605
replicate 10	0.925581		0.897674		0.739535		0.609302		0.897674		0.832558		0.786047		0.190698
mean	0.86186		0.819535		0.783256		0.716744		0.773023		0.862791		0.765581		0.349302
stdev	0.0884686		0.0733712		0.0933637		0.0844769		0.0801657		0.0718969		0.0944134		0.128401
95%CL	0.0545536		0.0452439		0.0575722		0.0520922		0.0494337		0.0443348		0.0582195		0.0791776
Embryo loss	embryo loss (%)		embryo loss (%)		embryo loss (%)		embryo loss (%)		embryo loss (%)		embryo loss (%)		embryo loss (%)		embryo loss (%)
time(days)	0		3		6		14		28		56		122		249
replicate 1	-0.00465116		0.0837209		-0.102326		0.0697674		0.0139535		0.190698		0.055814		0.181395
replicate 2	0.176744		0.0418605		0.176744		0.162791		0.0651163		0.0465116		0.209302		0.190698
replicate 3	0.0604651		-0.0325581		0.0651163		0.209302		0.125581		-0.0744186		0.0697674		0.144186
replicate 4	0.111628		0.116279		0.0465116		-0.0744186		0.0418605		0.00930233		0.0325581		0.0744186
replicate 5	-0.055814		-0.0697674		0.0418605		0.162791		0.148837		0.0418605		0.125581		0.0232558
replicate 6	-0.0372093		-0.106977		-0.0372093		0.0837209		0.0139535		0.055814		-0.027907		0.12093
replicate 7	-0.102326		-0.0418605		0.0139535		0.130233		0.0232558		0.0744186		0.0232558		-0.0139535
replicate 8	-0.0651163		-0.00465116		0.0418605		0.0372093		0.055814		-0.0883721		0.15814		0.223256
replicate 9	0		0.111628		-0.172093		0.0930233		-0.0604651		-0.0372093		0.148837		-0.0651163
replicate 10	-0.0837209		-0.0232558		0.0697674		0.153488		-0.0837209		0.055814		0.102326		0.172093
mean	0		0.00744186		0.0144186		0.102791		0.0344186		0.0274419		0.0897674		0.105116
stdev	0.0904289		0.0773704		0.0975254		0.0810498		0.0720955		0.081198		0.072257		0.0967024
95%CL	0.0557625		0.04771		0.0601385		0.0499789		0.0444573		0.0500703		0.0445569		0.059631

## Sheet: Exp. 5
Raw data
time(days)	0	0	35		90		180
	naupliae	embryos before hatching	naupliae	unhatched	naupliae	embryos	naupliae	embryos
replicate 1	20	28	20	13	12	3	0	1
replicate 2	25	30	13	5	14	3	0	4
replicate 3	25	33	24	9	24	4	3	4
replicate 4	32	42	13	8	14	5	0	2
replicate 5	33	48	23	19	11	3	1	3
replicate 6	22	29	14	4	6	1	2	2
replicate 7			18	6	7	2	0	1
replicate 8			18	8	16	3	1	4
Calculations
Average embryos at T0	35
standard deviation	8.14862
Survival	Embryo survival		Embryo survival		Embryo survival		Embryo survival
time(days)	0		35		90		180
replicate 1	0.571429		0.571429		0.342857		0
replicate 2	0.714286		0.371429		0.4		0
replicate 3	0.714286		0.685714		0.685714		0.0857143
replicate 4	0.914286		0.371429		0.4		0
replicate 5	0.942857		0.657143		0.314286		0.0285714
replicate 6	0.628571		0.4		0.171429		0.0571429
replicate 7	-		0.514286		0.2		0
replicate 8	-		0.514286		0.457143		0.0285714
mean	0.747619		0.510714		0.371429		0.025
stdev	0.150555		0.123541		0.160901		0.0321712
95%CL	0.119854		0.0851728		0.11093		0.0221798
Embryo loss
	embryo loss (%)		embryo loss (%)		embryo loss (%)		embryo loss (%)
time(days)	0		35		90		180
replicate 1	0.2		0.0571429		0.571429		0.971429
replicate 2	0.142857		0.485714		0.514286		0.885714
replicate 3	0.0571429		0.0571429		0.2		0.8
replicate 4	-0.2		0.4		0.457143		0.942857
replicate 5	-0.371429		-0.2		0.6		0.885714
replicate 6	0.171429		0.485714		0.8		0.885714
replicate 7			0.314286		0.742857		0.971429
replicate 8			0.257143		0.457143		0.857143
replicate 9
replicate 10
mean	0		0.232143		0.542857		0.9
std	0.232818		0.242647		0.186419		0.0591485
95% CL	0.185342		0.167288		0.128523		0.0407787
